# Supplementary material for: PRC2/EED-EZH2 Complex Is Up-Regulated in Breast Cancer Lymph Node Metastasis Compared to Primary Tumor and Correlates with Tumor Proliferation In Situ
Source: PLoS One. 2012 Dec 10;7(12):e51239. doi: 10.1371/journal.pone.0051239 (PMC3519681; doi:10.1371/journal.pone.0051239)
Supplement: Table S1 — Gene sets (C2) differentially expressed in lymph node metastasis vs primary tumor. (XLS) [file pone.0051239.s005.xls]

## Sheet: Sheet1
	Table S1 Gene sets (C2) differentially expressed in lymph node metastasis vs primary tumor
	Up-regulated in LN metastasis vs Primary Tumor	SIZE	NES	NOM p-val	FDR q-val	FWER p-val
	ROSTY_CERVICAL_CANCER_PROLIFERATION_CLUSTER	37	2.4771	0	0	0
	ZHAN_MULTIPLE_MYELOMA_PR_UP	12	2.33913	0	0	0
	SOTIRIOU_BREAST_CANCER_GRADE_1_VS_3_UP	35	2.28138	0	8.89691e-05	0.0003
	BENPORATH_PROLIFERATION	46	2.26372	0	2.36164e-07	0.0005
	KOBAYASHI_EGFR_SIGNALING_24HR_DN	79	2.20339	0	0.000445344	0.002
	BIDUS_METASTASIS_UP	88	2.19989	0	0.000374128	0.0021
	RHODES_UNDIFFERENTIATED_CANCER	21	2.17607	0	0.000489622	0.0033
	BORCZUK_MALIGNANT_MESOTHELIOMA_UP	143	2.16978	0	0.000470662	0.0037
	BOYAULT_LIVER_CANCER_SUBCLASS_G23_UP	22	2.16003	0	0.000523467	0.0047
	RHODES_CANCER_META_SIGNATURE	16	2.14491	0	0.000672856	0.0068
	KANG_DOXORUBICIN_RESISTANCE_UP	11	2.13238	0	0.000774798	0.0086
	LE_EGR2_TARGETS_UP	32	2.12722	0	0.000768922	0.0094
	REN_BOUND_BY_E2F	11	2.11852	0	0.000815937	0.0109
	HOFFMANN_LARGE_TO_SMALL_PRE_BII_LYMPHOCYTE_UP	20	2.11083	0.000315989	0.000883126	0.0128
	YU_MYC_TARGETS_UP	16	2.09179	0	0.00118192	0.0184
	SHEDDEN_LUNG_CANCER_POOR_SURVIVAL_A6	139	2.08977	0	0.00114463	0.0191
	BLUM_RESPONSE_TO_SALIRASIB_DN	106	2.07613	0	0.0013957	0.0246
	RODRIGUES_THYROID_CARCINOMA_POORLY_DIFFERENTIATED_UP	251	2.04139	0	0.00239216	0.0445
	Down-regulated in LN metastasis vs Primary Tumor	SIZE	NES	NOM p-val	FDR q-val	FWER p-val
	TURASHVILI_BREAST_DUCTAL_CARCINOMA_VS_DUCTAL_NORMAL_DN	71	-3.34684	0	0	0
	TURASHVILI_BREAST_DUCTAL_CARCINOMA_VS_LOBULAR_NORMAL_DN	27	-3.30188	0	0	0
	SENGUPTA_NASOPHARYNGEAL_CARCINOMA_WITH_LMP1_DN	42	-3.06683	0	0	0
	RICKMAN_HEAD_AND_NECK_CANCER_C	22	-3.05845	0	0	0
	POOLA_INVASIVE_BREAST_CANCER_DN	44	-3.08325	0	0	0
	DOANE_BREAST_CANCER_ESR1_DN	12	-2.86702	0	4.23963e-05	0.0001
	NAKAYAMA_SOFT_TISSUE_TUMORS_PCA2_DN	18	-2.87603	0	4.94624e-05	0.0001
	SABATES_COLORECTAL_ADENOMA_UP	35	-2.73538	0	7.63013e-05	0.0002
	ONDER_CDH1_TARGETS_3_DN	20	-2.66932	0	0.000169477	0.0005
	SMID_BREAST_CANCER_RELAPSE_IN_LUNG_DN	16	-2.54645	0	0.000559921	0.0018
	REACTOME_PEPTIDE_LIGAND_BINDING_RECEPTORS	41	-2.50798	0	0.000854689	0.003
	REACTOME_CLASS_A1_RHODOPSIN_LIKE_RECEPTORS	57	-2.43937	0	0.0016223	0.0061
	KERLEY_RESPONSE_TO_CISPLATIN_UP	13	-2.3232	0	0.0034997	0.0143
	REACTOME_CHEMOKINE_RECEPTORS_BIND_CHEMOKINES	28	-2.31594	0	0.00355914	0.0156
	MAHADEVAN_RESPONSE_TO_MP470_UP	11	-2.31387	0	0.00334026	0.0157
	RICKMAN_HEAD_AND_NECK_CANCER_D	15	-2.29594	0	0.00384944	0.0191
	RICKMAN_HEAD_AND_NECK_CANCER_A	23	-2.19186	0	0.00807728	0.042
	SATO_SILENCED_BY_METHYLATION_IN_PANCREATIC_CANCER_2	13	-2.1758	0.00110742	0.00860269	0.0472
	REACTOME_GPCR_LIGAND_BINDING	72	-2.16969	0	0.00854416	0.0496
