# Supplementary material for: PRC2/EED-EZH2 Complex Is Up-Regulated in Breast Cancer Lymph Node Metastasis Compared to Primary Tumor and Correlates with Tumor Proliferation In Situ
Source: PLoS One. 2012 Dec 10;7(12):e51239. doi: 10.1371/journal.pone.0051239 (PMC3519681; doi:10.1371/journal.pone.0051239)
Supplement: Table S2 — Patient and Tumor Characteristics. (XLS) [file pone.0051239.s006.xls]

## Sheet: Sheet1
	Table S2 Patient and Tumor Characteristics
	Patient ID	Age	Stage	Tumor Type	Grade	ER	PR	Her2	Therapy
	01	55	2a/b	IDC	3	P	P	N	-
	02	61	2b	IDC	2	N	N	N	-
	03	49	3a	IDC	1	P	P	N	-
	4.1	71	2b	IDC	-	P	P	N	-
	4.2	71	2b	IDC	-	P	P	N	-
	06	35	2a	IDC	3	N	P	P	-
	07	39	3a	ILC	2	P	P	N	-
	08	51	3	IDC	2	N	N	N	Neoadjuvant
	09	61	2a	IDC	1	P	P	N	-
	10	67	0	DCIS	0	N	N	-	-
	11	47	1	IDC	2	P	P	P	-
	12	42	2a	IDC	2	P	P	N	-
	13	53	2a	IDC	2	P	P	N	Neoadjuvant
	14	43	2a	IDC	2	P	P	P	-
	15	59	3a	ILC	1	P	P	N	-
	16	59	1	IDC	2	P	P	N	-
	17	45	4	IDC	1	P	P	N	Neoadjuvant
	18	47	3a	IDC	3	N	N	N	Neoadjuvant
	19	39	3b	IDC	-	P	P	N	Neoadjuvant
	20	73	3a	NEUROENDOCRINE	-	P	P	N	Neoadjuvant
	21	46	2a	IDC/DCIS	3/3	P	P	N	-
	22	37	2b	IDC/DCIS	3/2-3	P	P	P	-
	23	49	2b	IDC/DCIS	2/2	N	N	N	-
	25	66	3C	IDC/DCIS	3/3	P	P	N	-
	26	45	3	IDC/DCIS	1/3	P	P	N	Neoadjuvant
