# Supplementary material for: PRC2/EED-EZH2 Complex Is Up-Regulated in Breast Cancer Lymph Node Metastasis Compared to Primary Tumor and Correlates with Tumor Proliferation In Situ
Source: PLoS One. 2012 Dec 10;7(12):e51239. doi: 10.1371/journal.pone.0051239 (PMC3519681; doi:10.1371/journal.pone.0051239)
Supplement: Table S3 — PCR primer pairs. (XLS) [file pone.0051239.s007.xls]

## Sheet: Sheet2
Table S3 PCR primer pairs
Gene Name	Primer Sequence (5'-3')
EZH2	ATGATGGAGACGATCCTGAA
	TCTTCTGCTGTGCCCTTATC
EED	ATCCGGTTGTTGCAATCTTA
	TTTGGATCTCTTGGATGGAA
RBBP4	CAGTGGCATTAAGGATGGTC
	AGTCCAGGGCTAGAGGAAAA
GAPDH	CCTGGTATGACAACGAATTTG
	CAGTGAGGGTCTCTCTCTTCC
